# Supplementary material for: Fungal–Bacterial Co-Infections and Super-Infections among Hospitalized COVID-19 Patients: A Systematic Review
Source: J Fungi (Basel). 2023 May 23;9(6):598. doi: 10.3390/jof9060598 (PMC10299597; doi:10.3390/jof9060598)
Supplement: Supplementary file 1 [file jof-09-00598-s001.zip]

Archive with 1 entries (1 files):
- jof-2246107-supplementary.pdf
